# Supplementary material for: FOLFOXIRI Resistance Induction and Characterization in Human Colorectal Cancer Cells
Source: Cancers (Basel). 2022 Sep 30;14(19):4812. doi: 10.3390/cancers14194812 (PMC9564076; doi:10.3390/cancers14194812)
Supplement: Supplementary file 1 [file cancers-14-04812-s001.zip]

Archive with 1 entries (1 files):
- cancers-1936952-supplementary.pdf
